# Supplementary material for: Polyphenols in Sugar Beet Leaves: Composition, Variability, and Valorization Opportunities
Source: Molecules. 2026 Jan 30;31(3):489. doi: 10.3390/molecules31030489 (PMC12898648; doi:10.3390/molecules31030489)
Supplement: Supplementary file 1 [file molecules-31-00489-s001.zip]

Archive with 1 entries (1 files):
- molecules-4044742-supplementary.pdf
